# Supplementary material for: Mood Disorders and Gluten: It’s Not All in Your Mind! A Systematic Review with Meta-Analysis
Source: Nutrients. 2018 Nov 8;10(11):1708. doi: 10.3390/nu10111708 (PMC6266949; doi:10.3390/nu10111708)
Supplement: Supplementary file 1 [file nutrients-10-01708-s001.zip]

Archive with 10 entries (9 files):
- nutrients-380101-supplementary proof/
- nutrients-380101-supplementary proof/.DS_Store
- nutrients-380101-supplementary proof/Supplementary File 1 Checked.docx
- nutrients-380101-supplementary proof/Supplementary File 2 Edited.docx
- nutrients-380101-supplementary proof/Supplementary File 3 Edited.docx
- nutrients-380101-supplementary proof/Supplementary File 4.xls
- nutrients-380101-supplementary proof/Supplementary File 5 (new).docx
- nutrients-380101-supplementary proof/Supplementary File 6 Edited.docx
- nutrients-380101-supplementary proof/Supplementary File 7 Checked.docx
- nutrients-380101-supplementary proof/Supplementary File 8.pdf
