# Supplementary material for: Mood Disorders and Gluten: It’s Not All in Your Mind! A Systematic Review with Meta-Analysis
Source: Nutrients. 2018 Nov 8;10(11):1708. doi: 10.3390/nu10111708 (PMC6266949; doi:10.3390/nu10111708)
Supplement: Supplementary file 1 [file nutrients-10-01708-s001.zip › nutrients-380101-supplementary proof/Supplementary File 4.xls]

## Sheet: Results (RCTs)
									Randomization process														Deviations from intended interventions																		Missing outcome data
Time	SN	Assessor	Study ID	Study Design	Outcome	Results	Aim	Sources	1.1	1.2	Note for 1.1&1.2	1.3	Note for 1.3	1.4	Note for 1.4	1.5	Note for 1.5	01 Algorithm result	01 Assessor's Judgement	01 Note	01 Optional Question	01 Note for optional question	2.1	2.2	Note for 2.1&2.2	2.3	Note for 2.3	2.4	Note for 2.4	2.5	Note for 2.5	2.6	Note for 2.6	2.7	Note for 2.7	02 Algorithm result	02 Assessor's Judgement	02 Notes	02 Optional Question	02 Note for optional question	3.1	Note for 3.1	3.2	Note for 3.2	3.3	Note for 3.3	03 Algorithm result	03 Assessor's judgement	03 Notes
2018/09/08 12.10	1	EB	Di Sabatino 2015	Individually Randomized, Cross-over Trials	Depression		starting and adhering to intervention	Journal article(s) with results of the trial	Y	Y	"Patients were randomised according to a computer-generated list of random numbers" "The list of random numbers was held by an independent observer"	N	"Baseline characteristics were similar between the groups." Table 1 summarises key characteristics.	Y	n=30 in arm 1 (starting with gluten) and n=31 in arm 2 (starting with placebo)	NA		Low	Low				N	NI	"The patients and the physicians who administered the interventions were blinded... To exclude the possibility of patients being able to discriminate between gluten and placebo capsules, we preliminarily tested capsule recognition in a group of 20 healthy volunteers. On 2 different days, healthy volunteers were asked to take capsules and then clearly state if the capsules contained gluten or not.…	Y		Y	"Patients underwent 5 outpatient weekly appoint- ments, namely at W1, W2, W3, W4, and W5, during which patients provided their filled-in questionnaires and in- vestigators counted any unused capsules remaining in the capsule dispensers"	Y	"Treatment adherence was high across both treatment groups (median value, 98%). This level of compliance was maintained throughout the 2 treatment periods. All patients showed good adherence to a strict GFD over the 5-week trial, as assessed through a validated dietary questionnaire."	NA		PY	"The lack of carry-over effects was shown by the absence of a significant difference in the mean overall score between sequences"	Low	Low				Y	2 patients withdrew due to intolerable and were excluded from analysis (per-protocol approach) - 1 patient withdrew after 2 days of the first treatment week (arm 2, placebo) because of abdominal pain and nausea, and 1 patient withdrew after 2 days of the first treatment week (arm 1, gluten) because of abdominal pain and diarrhea. Hence, although dropouts are due to adverse effects, there were onl…	NA		NA		Low	Low
	2	EB	Kurppa 2014	Individually Randomized, Cross-over Trials	Depression		starting and adhering to intervention	Journal article(s) with results of the trial	Y	Y	"Randomization was performed by means of random number tables with permuted blocks. The randomized study groups were comparable with respect to age, sex, medical history, and associated conditions." "The study nurse responsible for allocation was masked to patient characteristics."	N	"The randomized study groups were comparable with respect to age, sex, medical history, and associated condi- tions (Table 1)."	Y	n=20 in both groups	NA		Low	Low				Y	NI	"It was impossible to blind subjects to a GFD and some placebo effect may have accounted for the results." "A gastrointestinal endoscopy with small-bowel mucosal biopsy specimens was performed, the biopsy specimens, however, were blinded from the study researchers and not read until the trial was completed after 2 years. "	PY		PY	" To ensure a strict GFD, a dietitian counseled all participants at baseline and after 1 year on diet."	PY	"After 2 years, when the trial was completed, 92% of the subjects reported adherence to the GFD, and 8% reported dietary transgressions" "One subject started a GFD soon after randomisation to the gluten group, but was kept assigned to the gluten group according to ITT "	NA		NI	More than half the participants did not cross-over to second period.	Some concerns	Som concerns				N	At year 1, yes. At year 2, "None of the patients in the GFD group was willing to restart gluten… Because subjects in the GFD group already had adhered to the diet for 1 year at the time of the second endoscopy, it was considered unnecessary or even unethical to perform a biopsy for a third time after 2 years on the diet." " If a subject failed to answer 1 item in the questionnaire the missing ans…	N	Only one arm completed second period	Y	Analysis treated like parallel group trial as there were enough participants: " to provide 80% statistical power at a significance level of 0.05, 17 patients would be needed. Based on an estimated attrition rate of 15%, we enrolled 20 subjects in each group. "	Low	Low
	3	EB	Peters 2014	Individually Randomized, Cross-over Trials	Depression		starting and adhering to intervention	Journal article(s) with results of the trial	Y	Y	"Patients randomised according to a computer-generated randomisation sequence." "SLP and JRB recruited, enrolled and assigned participants to the randomisation sequence, which was held by an independent observer."	NI	No information of demographics/characteristics for the 3 treatment arms	NI	No information on number of participants in each arm	NI		Some concerns	Some concerns				Y	NI	"Double-blind" does not adequately specify who was blinded. "All meals and snacks were supplied to participants labelled as ‘Diet A’, ‘Diet B’ and ‘Diet C’ during dietary challenges. Meals and snacks were similar in taste, texture and appearance across the three treatment conditions, confirmed with preliminary testing in five healthy people where the food containing the gluten could not be differ…	Y	"Meals and snacks were similar in taste, texture and appearance across the three treatment conditions"	Y	"Upon enrolment, participants were educated on a diet low in FODMAPs and it was asked that they continue a GFD low in FODMAPs for the duration of the study. After a 3-day baseline period, participants then received one of the three dietary challenges consecutively for 3 days, followed by a minimum 3-day and maximum 14-day wash- out period between each diet. Participants were required to report sy…	Y	"Nearly all meals (99%, 96% and 99%) were consumed in the gluten, whey and placebo challenges respectively. All patients adhered to the gluten-free, low FODMAP diet. "	NA		PY	"While gastrointestinal symptoms had returned to baseline levels before proceeding with the next dietary challenge, an order effect was observed, with significantly more severe symptoms being induced with the first dietary challenge. However, there was no evidence of an order effect on the psychological indices used and the indices were similar in patients after the whey and placebo arms."	Low	Low				Y	"All participants completed the 3 dietay challenges."	NA		NA		Low	Low
[truncated: 27 more columns]

## Sheet: Summary (RCTs)
Serial Number	Reviewer	Study ID	Outcome	Result	Randomization process	Deviations from intended interventions	Missing outcome data	Measurement of the outcome	Selection of the reported result	Overall Bias
1	EB	Di Sabatino 2015	Depression		Low	Low	Low	Low	Some concerns	Some concerns
2		Kurppa 2014	Depression		Low	Some concerns	Low	High	High	High
3		Peters 2014	Depression		Some concerns	Low	Low	Low	Some concerns	Some concerns

## Sheet: ROBINS-I (NRS)
Study	Confounding Bias	Selection Bias	Bias in the Classification of Interventions	Bias due to deviations from intended interventions	Incomplete Outcome Data	Detection Bias	Reporting Bias	Other Bias	Overall
Addolorato et al. (2001)	Unclear risk of bias 1.1 Is there potential for confounding of the effect of intervention in this study? PY - Newly diagnosed CD patients - Matching: "HCs matched for age, gender, residence, employment, socio-economic and maritial status at baseline" but subjects taking psychotropic drugs excluded from enrolment onto study and this was not measured and/or reported in controls - Prior exposure to …	Unclear risk of bias 2.1. Was selection of participants into the study (or into the analysis) based on participant characteristics observed after the start of intervention? N - 3 participants excluded due to GFD noncompliance 2.4. Do start of follow-up and start of intervention coincide for most participants? PN - CD patients recruited from "whole adult CD population referring to our outpatient c…	Unclear risk of bias 3.1 Were intervention groups clearly defined? PY - Classical CD patients 3.2 Was the information used to define intervention groups recorded at the start of the intervention? PN Unclear - subjects had already taken part in a longitudinal study for CD patients before enrolment into present study 3.3 Could classification of intervention status have been affected by knowledge of…	Moderate risk of bias 4.1. Were there deviations from the intended intervention beyond what would be expected in usual practice? Y - 4 intervention discontinuations (9%) due to fear of psychometric analysis 4.2. If Y/PY to 4.1: Were these deviations from intended intervention unbalanced between groups and likely to have affected the outcome? Y 4.3. Were important co-interventions balanced across …	Serious risk of bias 5.1 Were outcome data available for all, or nearly all, participants? N - 8 participants (17%) excluded from FU; 3 because of low compliance, 4 (8.5%) refused to participate due to fear of psychometric analysis and 1 moved to another country 5.2 Were participants excluded due to missing data on intervention status? N 5.3 Were participants excluded due to missing data on other…	Serious risk of bias 6.1 Could the outcome measure have been influenced by knowledge of the intervention received? Y - self-reported questionnaire (SDS) 6.2 Were outcome assessors aware of the intervention received by study participants? Y 6.3 Were the methods of outcome assessment comparable across intervention groups? NI 6.4 Were any systematic errors in measurement of the outcome related to in…	Serious risk of bias Is the reported effect estimate likely to be selected, on the basis of the results, from... 7.1. ... multiple outcome measurements within the outcome domain? Y Quote: "Table II gives the mean values and SD of point scores achieved by subjects who were positive to tests administered" Comment: Only report point scores for those positive to depression according to the SDS, not a…	No information	Serious risk of bias
Aziz et al. (2016)	Low risk of bias 1.1 Is there potential for confounding of the effect of intervention in this study? PN - The demographic data for the 41 patients with IBS-D show no differences between the HLA-DQ2/8-positive and -negative groups - "Patients already on a GFD" excluded 1.2. Was the analysis based on splitting participants’ follow up time according to intervention received? N 1.4. Did the authors u…	Low risk of bias 2.1. Was selection of participants into the study (or into the analysis) based on participant characteristics observed after the start of intervention? N 2.4. Do start of follow-up and start of intervention coincide for most participants? PY - "Consecutive British adults attending a gastroenterology out-patient clinic. Eligible patients were given verbal and written information a…	Low risk of bias 3.1 Were intervention groups clearly defined? Y - "The inclusion criteria were consecutive British adults attending a gastroenterology out-patient clinic department who fulfilled the Rome III criteria for IBS-D. We excluded CD as per negative serum endomysial/tissue transglutaminase antibodies and normal duodenal biopsies." 3.2 Was the information used to define intervention grou…	Low risk of bias 4.1. Were there deviations from the intended intervention beyond what would be expected in usual practice? N - Only 2 (4%): 1 struggled with GFD and 1 started an additional diet 4.3. Were important co-interventions balanced across intervention groups? NI 4.4. Was the intervention implemented successfully for most participants? NI 4.5. Did study participants adhere to the assigned…	Moderate risk of bias 5.1 Were outcome data available for all, or nearly all, participants? N - 7 patients (15%) excluded from original 48 enrolled: - 4 did not attend dietitian appt. - 3 drop-outs (1 due to pregnancy, 1 struggled with GFD and 1 started an additional diet) 5.2 Were participants excluded due to missing data on intervention status? N 5.3 Were participants excluded due to missing da…	Low risk of bias 6.1 Could the outcome measure have been influenced by knowledge of the intervention received? PY/PN - Self-reported but "Dietitians and patients were blinded to HLA-DQ2/8 status and unaware that was being used as the comparative factor." 6.2 Were outcome assessors aware of the intervention received by study participants? PY/PN 6.3 Were the methods of outcome assessment comparable…	Moderate risk of bias Is the reported effect estimate likely to be selected, on the basis of the results, from... 7.1. ... multiple outcome measurements within the outcome domain? Y - "The main data presented are that of the per-protocol analysis in which 41 patients (20 HLA- DQ2/8-positive and 21 HLA-DQ2/8-negative) completed the 6-week GFD period." - Depression subscores only reported at baseli…	Moderate risk of bias Educational grant from Dr Schär (a gluten-free food manufacturer) to undertake investigator-conceived and -led research on gluten sensitivity	Moderate risk of bias
Bella et al. (2015)	High risk of bias 1.1 Is there potential for confounding of the effect of intervention in this study? Y - Unclear diet prior to study - No comparator or HCs 1.2. Was the analysis based on splitting participants’ follow up time according to intervention received? N 1.4. Did the authors use an appropriate analysis method that controlled for all the important confounding domains (e.g. stratification…	Moderate risk of bias 2.1. Was selection of participants into the study (or into the analysis) based on participant characteristics observed after the start of intervention? N - Cohort from a previous study (Pennisi et al., 2014) recruited from consecutively referred patients to the Regional Center for Celiac Disease of the University of Catania but "Of the original cohort of 20 de novo CD patien…	Low risk of bias 3.1 Were intervention groups clearly defined? Y - "Newly dignosed CD patients" 3.2 Was the information used to define intervention groups recorded at the start of the intervention? PY - Do not know if exclusion criteria were defined before/after: "Major neurological disorders, acute medical illness or organ failure, head trauma, epilepsy, Mini-Mental State Examination (MMSE) scor…	Low risk of bias 4.1. Were there deviations from the intended intervention beyond what would be expected in usual practice? PN - Per-protocol analysis - 2 patients (10%) excluded due to noncompliance 4.3. Were important co-interventions balanced across intervention groups? NI 4.4. Was the intervention implemented successfully for most participants? NI 4.5. Did study participants adhere to the ass…	Moderate risk of bias 5.1 Were outcome data available for all, or nearly all, participants? N - Per-protocol analysis, 35% excluded (4 lost to FU, 2 did not comply with GFD and 1 had lymphoma of small intestine) 5.2 Were participants excluded due to missing data on intervention status? N 5.3 Were participants excluded due to missing data on other variables needed for the analysis? Y 5.4 If PN/N t…	Moderate risk of bias 6.1 Could the outcome measure have been influenced by knowledge of the intervention received? PY - "All assessments were performed in a controlled laboratory environment and patients underwent periodic visits with both a CD specialist and skilled dietician." - Both tests (HDRS and SCID-I) clinician-administered. Performed the experiments: LV VP RR. Analyzed the data: RF MP. …	Low risk of bias Is the reported effect estimate likely to be selected, on the basis of the results, from... 7.1. ... multiple outcome measurements within the outcome domain? N 7.2 ... multiple analyses of the intervention- outcome relationship? N 7.3 ... different subgroups? NI	No information	Moderate risk of bias
Collin et al. (2008)	Serious risk of bias 1.1 Is there potential for confounding of the effect of intervention in this study? Y - HCs used from a previous study and no other information provided and not matched by demographics - Prior exposure to GFD: unclear 1.2. Was the analysis based on splitting participants’ follow up time according to intervention received? N 1.4. Did the authors use an appropriate analysis met…	Unclear risk of bias 2.1. Was selection of participants into the study (or into the analysis) based on participant characteristics observed after the start of intervention? N 2.4. Do start of follow-up and start of intervention coincide for most participants? PN - "Consecutive patients" but NI on recruitment timescale - 1y FU planned in methods but NI on actual FU time 2.5. If Y/PY to 2.2 and 2.3…	Moderate risk of bias 3.1 Were intervention groups clearly defined? N - "Consecutive biopsy-proven (Marsh III) CD patients" but no mention where they were recruited from and no further inclusion/exclusion criteria stated 3.2 Was the information used to define intervention groups recorded at the start of the intervention? Y - "Initially all patients had Marsh III small-bowel villous atrophy with c…	Low risk of bias 4.1. Were there deviations from the intended intervention beyond what would be expected in usual practice? NI - None reported 4.3. Were important co-interventions balanced across intervention groups? NI 4.4. Was the intervention implemented successfully for most participants? NI 4.5. Did study participants adhere to the assigned intervention regimen? Y - "All patients evinced a g…	Low risk of bias 5.1 Were outcome data available for all, or nearly all, participants? NI - Nothing stated, assumed none lost to FU 5.2 Were participants excluded due to missing data on intervention status? N 5.3 Were participants excluded due to missing data on other variables needed for the analysis? N	Serious risk of bias 6.1 Could the outcome measure have been influenced by knowledge of the intervention received? PY - "The patients self-completed questionnaires during their outpatient visits" 6.2 Were outcome assessors aware of the intervention received by study participants? Y 6.3 Were the methods of outcome assessment comparable across intervention groups? NI 6.4 Were any systematic errors …	Low risk of bias Is the reported effect estimate likely to be selected, on the basis of the results, from... 7.1. ... multiple outcome measurements within the outcome domain? N 7.2 ... multiple analyses of the intervention- outcome relationship? N 7.3 ... different subgroups? NI	No information	Serious risk of bias
Kurppa et al. (2010)	Serious risk of bias 1.1 Is there potential for confounding of the effect of intervention in this study? PY - Cohort from a previous randomised study with some on a gluten-containing diet - prior diet unclear for all participants - Antidepressive medication was an exclusion criteria - CD controls and non-CD HCs were age- and gender-matched but not matched on any other demographics/variables and u…	Serious risk of bias 2.1. Was selection of participants into the study (or into the analysis) based on participant characteristics observed after the start of intervention? PY - "The collection of data initiated during our previous randomised study and the participants were mostly the same." - "The use of antidepressive medication was an exclusion criterion." - unclear whether this was deterined …	Moderate risk of bias 3.1 Were intervention groups clearly defined? Y - "Adults consecutively referred to the Department of Gastroenterology and Alimentary Tract Surgery of Tampere University Hospital due to a suspicion of CD" -"Subjects with positive EmA and normal villi, but small-bowel mucosal inflammation with or without crypt hyperplasia (Marsh I-II), comprised the mild enteropathy group. Em…	Low risk of bias 4.1. Were there deviations from the intended intervention beyond what would be expected in usual practice? PN - No exclusions reported but not confirmed (assumed all 73 participants completed the protocol) 4.3. Were important co-interventions balanced across intervention groups? Y - "A GFD was initiated for all 73 EmA-positive partcipants irrespective of mucosal morphology" 4.4. …	Low risk of bias 5.1 Were outcome data available for all, or nearly all, participants? Y - No participants excluded but "Inadequately answered questions were excluded from analysis" 5.2 Were participants excluded due to missing data on intervention status? N 5.3 Were participants excluded due to missing data on other variables needed for the analysis? N	Serious risk of bias 6.1 Could the outcome measure have been influenced by knowledge of the intervention received? Y - PGWB is a self-reported structured questionnaire which has previously been validated and widely applied in CD but no mention of the setting and/or method of administration in present study 6.2 Were outcome assessors aware of the intervention received by study participants? Y 6.3 …	Low risk of bias Is the reported effect estimate likely to be selected, on the basis of the results, from... 7.1. ... multiple outcome measurements within the outcome domain? N 7.2 ... multiple analyses of the intervention- outcome relationship? N 7.3 ... different subgroups? NI	No information	Serious risk of bias
Nachman et al. (2009)	Low risk of bias 1.1 Is there potential for confounding of the effect of intervention in this study? Y - All patients were consuming a regular unrestricted diet at the time of diagnosis and those already on a GFD at first visit were excluded (n=2 excluded due to already starting GFD treatment) - HCs: "Healthy individuals of age and gender comparable to the study population collected from the hosp…	Low risk of bias 2.1. Was selection of participants into the study (or into the analysis) based on participant characteristics observed after the start of intervention? N 2.4. Do start of follow-up and start of intervention coincide for most participants? Y - "All patients were assessed both at the time of diagnosis whilst consuming a regular unrestricted diet and at 3-month, 6-month, 9-month and…	Low risk of bias 3.1 Were intervention groups clearly defined? Y - "Consecutive newly diagnosed CD patients (Marsh II) attending the Small Bowel Diseases Clinic" - "According to their clinical presentation at the time of diagnosis, patients were categorised as having a classically symptomatic disease, an atypical form (subclinical CD) of the disorder, or a silent clinical course (asymptomatic or …	Moderate risk of bias 4.1. Were there deviations from the intended intervention beyond what would be expected in usual practice? Y - 48/132 patients did not complete study but reasons not given 4.2. If Y/PY to 4.1: Were these deviations from intended intervention unbalanced between groups and likely to have affected the outcome? Y - "Results likely affected by the fact that patients remaining in …	Moderate risk of bias 5.1 Were outcome data available for all, or nearly all, participants? N - Per protocol: analysis of data was done on the 84 patients (64%) who completed all assessments 5.2 Were participants excluded due to missing data on intervention status? N 5.3 Were participants excluded due to missing data on other variables needed for the analysis? Y - No reasons for drop-outs/exclusi…	Serious risk of bias 6.1 Could the outcome measure have been influenced by knowledge of the intervention received? Y - Although "the BDI has proven reliability and validity" and a sub-analysis was performed excluding two items (loss of appetite and weight loss) which may be influenced by gastrointestinal symptoms, it was self-administered [at diagnosis and at 3-, 6- and 12-months on treatment wit…	Serious risk of bias Is the reported effect estimate likely to be selected, on the basis of the results, from... 7.1. ... multiple outcome measurements within the outcome domain? PN 7.2 ... multiple analyses of the intervention- outcome relationship? Y - Results of sub-analysis of BDI excluding 2 items only reported for classical CD (significant) and not for atypical/silent (nonsignificant) 7.3 .…	No information	Serious risk of bias
Nachman et al. (2010)	Low risk of bias 1.1 Is there potential for confounding of the effect of intervention in this study? Y - Same as Nachman et al. (2009) 1.2. Was the analysis based on splitting participants’ follow up time according to intervention received? N 1.4. Did the authors use an appropriate analysis method that controlled for all the important confounding domains (e.g. stratification, regression, matching…	Low risk of bias 2.1. Was selection of participants into the study (or into the analysis) based on participant characteristics observed after the start of intervention? N - No reanalysis of inclusion/exclusion criteria as this study was simply a 4-year FU to previous study 2.4. Do start of follow-up and start of intervention coincide for most participants? PY - Not reported when FU actually occur…	Low risk of bias 3.1 Were intervention groups clearly defined? Y - Same as Nachman et al. (2009) 3.2 Was the information used to define intervention groups recorded at the start of the intervention? Y - See Nachman et al. (2009) 3.3 Could classification of intervention status have been affected by knowledge of the outcome or risk of the outcome? N - Objective measures thoroughly described	Moderate risk of bias 4.1. Were there deviations from the intended intervention beyond what would be expected in usual practice? PY - Reasons mostly provided but 3 patients unaccounted for: 32 dropped-out during y 1 (10 moved away, 22 did not attend all visits), 44 dropped-out between the 1- and 4-y visits (35 moved away, 9 did not accept reassessment due to personal reasons). 4.2. If Y/PY to 4.1…	Moderate risk of bias 5.1 Were outcome data available for all, or nearly all, participants? N - Per protocol: analysis of data was done on the 53 patients (63% of the 84 participants at y1 assessment) who completed all assessments 5.2 Were participants excluded due to missing data on intervention status? N 5.3 Were participants excluded due to missing data on other variables needed for the analys…	Serious risk of bias 6.1 Could the outcome measure have been influenced by knowledge of the intervention received? Y - Self-administered (as in Nachman et al., 2009) 6.2 Were outcome assessors aware of the intervention received by study participants? Y 6.3 Were the methods of outcome assessment comparable across intervention groups? Y 6.4 Were any systematic errors in measurement of the outcome r…	Serious risk of bias Is the reported effect estimate likely to be selected, on the basis of the results, from... 7.1. ... multiple outcome measurements within the outcome domain? PN 7.2 ... multiple analyses of the intervention- outcome relationship? Y - Again, data from the post hoc comparative analysis excluding 2 BDI questions, although producing similar scores between the strictly compliant C…	No information	Serious risk of bias
Simsek et al. (2015)	Moderate risk of bias 1.1 Is there potential for confounding of the effect of intervention in this study? Y - HCs: Age- and sex-matched healthy children who presented for routine checkup or minor acute complaints and without chronic physical and psychiatric illnesses - "No significant differences were found in mean age and sex distribution, the parents’ age, and the number of siblings." - However…	Moderate risk of bias 2.1. Was selection of participants into the study (or into the analysis) based on participant characteristics observed after the start of intervention? N 2.4. Do start of follow-up and start of intervention coincide for most participants? N - Patients followed-up "between 6-20 mo (9.61 ± 4.35 mo)." 2.5. If Y/PY to 2.2 and 2.3, or N/PN to 2.4: Were adjustment techniques used …	Low risk of bias 3.1 Were intervention groups clearly defined? Y - "New CD patients at the Child Psychiatry and Pediatric Gastroenterology Clinic enrolled (patients admitted to a single university clinic)." 3.2 Was the information used to define intervention groups recorded at the start of the intervention? Y - "Diagnosis of CD was confirmed by duodenal biopsies compatible with Marsh stage III in…	Moderate risk of bias 4.1. Were there deviations from the intended intervention beyond what would be expected in usual practice? N 4.3. Were important co-interventions balanced across intervention groups? NI 4.4. Was the intervention implemented successfully for most participants? PY - "Patients received recommendations to follow a GFD." - no other info 4.5. Did study participants adhere to the a…	Low risk of bias 5.1 Were outcome data available for all, or nearly all, participants? Y - 1 patient (4%) did not attend the second examination and was excluded from analysis 5.2 Were participants excluded due to missing data on intervention status? NA 5.3 Were participants excluded due to missing data on other variables needed for the analysis? NA	Moderate risk of bias 6.1 Could the outcome measure have been influenced by knowledge of the intervention received? Y - CDI self-administered at baseline and reevaluated in the child psychiatry polyclinic with the same inventories. "The lower age limit was determined to be 9 years so that the participants could properly understand and complete the self-administered surveys." 6.2 Were outcome asse…	Low risk of bias Is the reported effect estimate likely to be selected, on the basis of the results, from... 7.1. ... multiple outcome measurements within the outcome domain? N 7.2 ... multiple analyses of the intervention- outcome relationship? N 7.3 ... different subgroups? N	No information	Moderate risk of bias
Ukkola et al. (2011)	Serious risk of bias 1.1 Is there potential for confounding of the effect of intervention in this study? Y - HCs: Age- and gender-matched but no information on where controls were recruited from and controls were not followed up. - Prior GFD: not considered - "Because the inquiries were carried out by a self-help organization, it was impossible to verify medical data on the diagnosis." 1.2. Was t…	Serious risk of bias 2.1. Was selection of participants into the study (or into the analysis) based on participant characteristics observed after the start of intervention? PY - Not clear if participants already started treatment: "Between February 2007 and May 2008, a questionnaire on self-perceived health and well-being was mailed to all new members of the society. Newly diagnosed (within 1 yea…	Moderate risk of bias 3.1 Were intervention groups clearly defined? Y - "New members of the Finnish Celiac Society" but diagnosis of CD not verified - "Causes leading to the diagnosis of celiac disease were categorized" - these were fully described 3.2 Was the information used to define intervention groups recorded at the start of the intervention? Y - "Questionnaires were designed by CD patients…	Serious risk of bias 4.1. Were there deviations from the intended intervention beyond what would be expected in usual practice? PN 4.3. Were important co-interventions balanced across intervention groups? NI 4.4. Was the intervention implemented successfully for most participants? PN - NI on how GFD was implimented 4.5. Did study participants adhere to the assigned intervention regimen? N - "Self…	Low risk of bias 5.1 Were outcome data available for all, or nearly all, participants? Y - The FU survery response rate was 97% (n=677) (unclear if nonresponders were included in FU analysis) 5.2 Were participants excluded due to missing data on intervention status? PY - 2 participants (0.3%) excluded due to 'inadequate data' 5.3 Were participants excluded due to missing data on other variables n…	High risk of bias 6.1 Could the outcome measure have been influenced by knowledge of the intervention received? Y - PGWB self-administered - sent by mail 6.2 Were outcome assessors aware of the intervention received by study participants? N - "Data were blindly coded before analysis" 6.3 Were the methods of outcome assessment comparable across intervention groups? Y 6.4 Were any systematic errors…	Low risk of bias Is the reported effect estimate likely to be selected, on the basis of the results, from... 7.1. ... multiple outcome measurements within the outcome domain? N 7.2 ... multiple analyses of the intervention- outcome relationship? N 7.3 ... different subgroups? N	No information	Serious risk of bias
Vilppula et al. (2011)	Low risk of bias 1.1 Is there potential for confounding of the effect of intervention in this study? Y - HCs: collected form the general population; "age- and gender-matched subjects with no first-degree relatives with CD were recruited from the neighbourhoods of members of the Finnish celiac society. CD was not systematically excluded." (controls were not followed up) - Prior GFD: 4 were exclude…	Moderate risk of bias 2.1. Was selection of participants into the study (or into the analysis) based on participant characteristics observed after the start of intervention? N 2.4. Do start of follow-up and start of intervention coincide for most participants? PN - Unclear FU time-points - anytime between 1-2y 2.5. If Y/PY to 2.2 and 2.3, or N/PN to 2.4: Were adjustment techniques used that are l…	Low risk of bias 3.1 Were intervention groups clearly defined? Y - "Screen-detected new CD patients enrolled from a cohort representing the older Finnish population. The original study population comprised 4272 randomly selected individuals born in the years 1946-50, 1936-40 and 1926-30, and was defined for a 10-y research project on ageing and well-being (Good Ageing in the Lahti region = GOAL)"…	Unclear risk of bias 4.1. Were there deviations from the intended intervention beyond what would be expected in usual practice? PY - 3 (9%) patients declined the GFD - unclear if they were included in FU analysis - Only 26 (74%) agreed to undergo the FU biopsy 4.2. If Y/PY to 4.1: Were these deviations from intended intervention unbalanced between groups and likely to have affected the outcome? Y…	Low risk of bias 5.1 Were outcome data available for all, or nearly all, participants? PY 5.2 Were participants excluded due to missing data on intervention status? PY - 3 (9%) patients declined the GFD - unclear if they were included in FU analysis 5.3 Were participants excluded due to missing data on other variables needed for the analysis? N 5.4 If PN/N to 5.1, or Y/PY to 5.2 or 5.3: Are the p…	Serious risk of bias 6.1 Could the outcome measure have been influenced by knowledge of the intervention received? Y - PGWB self-administered 6.2 Were outcome assessors aware of the intervention received by study participants? Y 6.3 Were the methods of outcome assessment comparable across intervention groups? Y 6.4 Were any systematic errors in measurement of the outcome related to intervention r…	Serious risk of bias Is the reported effect estimate likely to be selected, on the basis of the results, from... 7.1. ... multiple outcome measurements within the outcome domain? N 7.2 ... multiple analyses of the intervention- outcome relationship? N 7.3 ... different subgroups? Y - Although the methods state that participants were classified into three different subgroups: (i) no symptoms, (ii)…	No information	Serious risk of bias

## Sheet: Function Tab
Randomised Controlled Trial, parallel groups	Journal article(s) with results of the trial	Favours experimental	Yes		1.1 Was the allocation sequence random?		2.1 Were participants aware of their assigned intervention during each period of the trial?	2.1 Were participants aware of their assigned intervention during each period of the trial?		3.1 Were outcome data available for all, or nearly all, participants randomized?	Individually Randomized, Cross-over Trials	4.1 Were outcome assessors aware of the intervention received by study participants?	assignment to intervention	5.1 ... multiple outcome measurements (e.g. scales, definitions, time points) within the outcome domain?
Randomised Controlled Trial, Parallel groups + Open-Label	Trial protocol	Favours comparator	No (Please include reasons in the note)	Y	1.2 Was the allocation sequence concealed until participants were recruited and assigned to interventions?	Low	2.2 Were carers and trial personnel aware of participants' assigned intervention during each period of the trial?	2.2 Were carers and trial personnel aware of participants' assigned intervention during each period of the trial?		3.2 If N/PN/NI to 3.1: Are the proportions of missing outcome data and reasons for missing outcome data similar across intervention?		4.2 If Y/PY/NI to 4.1: Was the assessment of the outcome likely to be influenced by knowledge of intervention received?	starting and adhering to intervention	5.2 ... multiple analyses of the data?
Randomised Controlled Trial, Cluster	Statistical analysis plan (SAP)	Towards null		PY	1.3 Were there baseline imbalances that suggest a problem with the randomization process?	High	2.3 If Y/PY/NI to 2.1 or 2.2: Were there deviations from the intended interventions beyond what would be expected in usual place?	2.3 If Y/PY/NI to 2.1 or 2.2: Were important co-interventions balanced across the two interventions?		3.3 If N/PN/NI to 3.1: Is there evidence that results were robust to the presence of missing outcome data?				5.3 … the outcome of a statistical test for carry-over?
Randomised Controlled Trial, Cluster + Open-label	Non-commercial trial registry record (e.g. ClinicalTrials.gov record)	Away from null		PN	1.4 Is a roughly equal proportion of participants allocated to each of the two groups?	Some concerns	2.4 If Y/PY to 2.3: Were these deviations from intended interventions unbalanced between the two interventions and likely to have affected the outcome?	2.4 Was the intervention implemented successfully?
	Company-owned trial registry record (e.g. GSK Clinical Study Register record)	Unpredictable		N	1.5 If N/PN/NI to 1.4: Are period effects included in the analysis?		2.5 Was there sufficient time for any carry-over effects to have disappeared before outcome assessment in the second period?	2.5 Did study participants adhere to the assigned intervention regimen?
	“Grey literature” (e.g. unpublished thesis)			NI				2.6 If N/PN/NI to 2.3, 2.4 or 2.5: Was an appropriate analysis used to estimate the effect of starting and adhering to the intervention?
	Conference abstract(s) about the trial							2.7 Was there sufficient time for any carry-over effects to have disappeared before outcome assessment in the second period?
	Regulatory document (e.g. Clinical Study Report, Drug Approval Package)
	Research ethics application
	Grant database summary (e.g. NIH RePORTER, Research Councils UK Gateway to Research)
	Personal communication with trialist
	Personal communication with the sponsor
